# Supplementary material for: CD73+ CD127high Long-Term Memory CD4 T Cells Are Highly Proliferative in Response to Recall Antigens and Are Early Targets in HIV-1 Infection
Source: Int J Mol Sci. 2021 Jan 18;22(2):912. doi: 10.3390/ijms22020912 (PMC7831934; doi:10.3390/ijms22020912)
Supplement: Supplementary file 1 [file ijms-22-00912-s001.zip]

Archive with 19 entries (17 files):
- ijms-1009852-suppl 2.0/
- ijms-1009852-suppl 2.0/Supplementary 2A.tif
- ijms-1009852-suppl 2.0/Supplementary 2B.tif
- ijms-1009852-suppl 2.0/Supplementary 2C.tif
- ijms-1009852-suppl 2.0/Supplementary Figure 1A.tif
- ijms-1009852-suppl 2.0/Supplementary Figure 1B.tif
- ijms-1009852-suppl 2.0/Supplementary Figure 1C.tif
- ijms-1009852-suppl 2.0/Supplementary Figure 3.tif
- ijms-1009852-suppl 2.0/Supplementary Figure 4.tif
- ijms-1009852-suppl 2.0/Supplementary Figure 5.tif
- ijms-1009852-suppl 2.0/Supplementary Figure 6.tif
- ijms-1009852-suppl 2.0/Supplementary Figure Legends.docx
- ijms-1009852-suppl 2.0/Supplementary Table 3 LPE DEG CD8+CD73+ vs CD8+ CD73- FC1.5 FDR0.05 ARTICLE.xlsx
- ijms-1009852-suppl 2.0/Supplementary Table S1 and S4.docx
- ijms-1009852-suppl 2.0/Supplementary Table S2 LPE DEG CD4 CD73  vs CD4  CD73- FC1.5 FDR0.05 TABLE ARTICLE.xlsx
- ijms-1009852-suppl 2.0/__MACOSX/
- ijms-1009852-suppl 2.0/__MACOSX/._Supplementary Figure Legends Revision 2.docx
- Supplementary Figure Legends Revision 2.docx
- __MACOSX/._Supplementary Figure Legends Revision 2.docx
