# Supplementary material for: CD73+ CD127high Long-Term Memory CD4 T Cells Are Highly Proliferative in Response to Recall Antigens and Are Early Targets in HIV-1 Infection
Source: Int J Mol Sci. 2021 Jan 18;22(2):912. doi: 10.3390/ijms22020912 (PMC7831934; doi:10.3390/ijms22020912)
Supplement: Supplementary file 1 [file ijms-22-00912-s001.zip › ijms-1009852-suppl 2.0/Supplementary Table 3 LPE DEG CD8+CD73+ vs CD8+ CD73- FC1.5 FDR0.05 ARTICLE.xlsx]

## Sheet: LPE DEG CD8+CD73+ vs CD8+ CD73-
TargetID	Probe_Id	log2(Fold change)	Symmetrical raw fold change	Adjusted p-value
NUAK1	ILMN_1689318	-4.97778	-31.5109	4.24782e-07
GZMH	ILMN_1731233	-4.12007	-17.3886	0
CX3CR1	ILMN_2088437	-3.86227	-14.5432	0.00145403
FGFBP2	ILMN_1761945	-3.85101	-14.4301	1.25424e-10
PRSS23	ILMN_1797776	-3.72017	-13.179	0.00166259
NUAK1	ILMN_2079786	-3.69638	-12.9634	0.00224161
CDCA7	ILMN_1737184	-3.66024	-12.6427	0.00116356
GPR56	ILMN_2352097	-3.42239	-10.7212	7.08588e-08
LAIR2	ILMN_1807491	-3.41838	-10.6914	0.00314634
GZMB	ILMN_2109489	-3.26825	-9.63476	8.2457e-09
GPR56	ILMN_2384122	-3.24829	-9.50237	2.43197e-07
LAIR2	ILMN_2323933	-3.19287	-9.14427	0.00144046
NCF1	ILMN_1697309	-3.18982	-9.12497	0.00280254
CD68	ILMN_2267914	-3.05037	-8.28425	0.00365282
LOC728835	ILMN_3235832	-2.76468	-6.79598	6.23093e-07
CLEC4A	ILMN_1709204	-2.74049	-6.68299	0.000152268
IL13RA1	ILMN_1768505	-2.72014	-6.58935	5.59466e-05
ASCL2	ILMN_1723412	-2.60698	-6.09225	0.00178801
PILRA	ILMN_2241953	-2.52336	-5.74919	0.00535142
PROK2	ILMN_1775257	-2.48539	-5.59987	0.00539497
RASSF5	ILMN_1813795	-2.47508	-5.55998	0.00444134
CD163	ILMN_2379599	-2.47172	-5.54705	0.00969222
LILRA5	ILMN_2357419	-2.47084	-5.54367	0.00315527
CCL4L2	ILMN_1716276	-2.42487	-5.36979	6.23093e-07
CYBB	ILMN_1682312	-2.42451	-5.36846	0.000578343
CD36	ILMN_1784863	-2.38895	-5.23777	0.0157815
CCL3	ILMN_1671509	-2.38342	-5.21774	0.0066688
SIGLEC10	ILMN_1655549	-2.36333	-5.14558	0.00100779
EPB41L3	ILMN_2109197	-2.35251	-5.10711	0.0217745
LOC399942	ILMN_1765701	-2.34244	-5.07159	0.0193106
CLEC12A	ILMN_2292178	-2.33384	-5.04146	0.000627836
CD93	ILMN_1704730	-2.31391	-4.97229	0.00486014
CD302	ILMN_1716797	-2.26237	-4.79779	0.0013232
ENC1	ILMN_1779147	-2.23815	-4.71793	0.00050735
CD86	ILMN_1782560	-2.23354	-4.70287	0.0216812
HLA-DQA1	ILMN_1808405	-2.21857	-4.65433	0.0137652
THBS1	ILMN_1686116	-2.21596	-4.64592	0.0260535
FOLR3	ILMN_1730454	-2.20871	-4.62261	0.0185152
LOC255809	ILMN_1728392	-2.20256	-4.60296	0.0273047
RAB32	ILMN_2115434	-2.19686	-4.58479	0.00539971
FCGR2A	ILMN_2289849	-2.19515	-4.57937	0.0459658
SIGLEC14	ILMN_3243061	-2.18726	-4.55438	0.00642022
SLC11A1	ILMN_1741165	-2.17467	-4.51484	0.00213851
BLVRB	ILMN_1797793	-2.17324	-4.51036	0.0294132
LOC100133875	ILMN_3237878	-2.15584	-4.45629	0.0201686
NCF2	ILMN_1796642	-2.14526	-4.42373	0.0283795
AQP9	ILMN_1715068	-2.13868	-4.40358	0.047428
SULF2	ILMN_2345142	-2.12516	-4.36253	0.00338963
RNASE6	ILMN_1780533	-2.11547	-4.33331	0.0484756
LILRA2	ILMN_1716983	-2.09287	-4.26595	0.00120853
MNDA	ILMN_1738992	-2.07579	-4.21575	0.0180301
CD33	ILMN_1747622	-2.06863	-4.19489	0.0249951
CD160	ILMN_1742001	-2.06266	-4.17757	0.00741386
LOC100133678	ILMN_3249667	-2.02979	-4.08345	0.0273047
PRAM1	ILMN_1711493	-2.02181	-4.06093	0.00477919
TYMP	ILMN_3223126	-2.01815	-4.05063	0.00477407
MS4A7	ILMN_2331082	-1.99968	-3.9991	0.00302315
CLEC4A	ILMN_2399363	-1.98757	-3.96568	0.0120277
C11ORF75	ILMN_1798270	-1.98671	-3.96333	0.00756545
ALDH3B1	ILMN_1728662	-1.98452	-3.9573	0.0210347
KIAA1598	ILMN_1805992	-1.9816	-3.94931	0.00439463
CD36	ILMN_1796094	-1.96622	-3.90742	0.00539502
SAMD3	ILMN_1755415	-1.94947	-3.86233	0.0227718
LYZ	ILMN_2162972	-1.94572	-3.85231	0.00635916
LMO2	ILMN_1800078	-1.92823	-3.80588	0.0273047
BTK	ILMN_1662026	-1.92202	-3.78953	0.00348991
LYZ	ILMN_1815205	-1.91593	-3.77358	0.000152268
MGST1	ILMN_2355168	-1.91272	-3.76518	0.0261923
SYK	ILMN_2059549	-1.88925	-3.70442	0.015322
VSTM1	ILMN_1763455	-1.87447	-3.66667	0.0216812
GNG2	ILMN_1807925	-1.84576	-3.59442	0.0358344
SRXN1	ILMN_1804822	-1.84191	-3.58486	0.0472153
SIRPA	ILMN_1758146	-1.83222	-3.56083	0.000402235
SPI1	ILMN_1696463	-1.82469	-3.5423	0.00274087
MAF	ILMN_1719543	-1.81978	-3.53027	0.000123995
FGL2	ILMN_1693009	-1.81108	-3.50905	0.00338911
RBP7	ILMN_1716465	-1.80666	-3.49832	0.0303842
TST	ILMN_1691572	-1.79256	-3.46429	0.00635916
CHST13	ILMN_1734707	-1.78063	-3.43576	0.0154029
MARCKS	ILMN_1807042	-1.77632	-3.42552	0.0115111
MS4A6A	ILMN_2359800	-1.77238	-3.41618	0.000485196
LOC649143	ILMN_1815895	-1.76515	-3.39909	6.1452e-05
NAPSB	ILMN_2109416	-1.72981	-3.31685	0.00224639
FCER1A	ILMN_1688423	-1.72672	-3.30975	0.047071
KYNU	ILMN_1746517	-1.71862	-3.29121	0.0279162
HHEX	ILMN_1762712	-1.70738	-3.26567	0.00635916
C4ORF18	ILMN_1761941	-1.70181	-3.2531	0.0249089
GRN	ILMN_1811702	-1.70093	-3.2511	0.0013232
LOC100008589	ILMN_3251587	-1.66896	-3.17986	0.00394401
SLC15A3	ILMN_2085862	-1.65995	-3.16006	0.000402235
LILRB2	ILMN_2312340	-1.63038	-3.09595	0.00442018
LGALS9	ILMN_2412214	-1.62321	-3.0806	0.0481702
MTMR11	ILMN_1769299	-1.61861	-3.07079	0.0470768
CPVL	ILMN_1682928	-1.60951	-3.05149	0.000136443
TGFBI	ILMN_1663866	-1.59586	-3.02274	1.91641e-05
CARD9	ILMN_1712532	-1.59475	-3.02042	0.0380876
LY86	ILMN_1807825	-1.5917	-3.01405	0.00145403
CSF1R	ILMN_1686623	-1.57384	-2.97697	0.000423197
QPCT	ILMN_1741727	-1.56905	-2.96708	0.0159102
MS4A6A	ILMN_1797731	-1.55966	-2.94785	0.0189605
LILRA3	ILMN_1661631	-1.5593	-2.9471	0.00243203
HCK	ILMN_1791771	-1.49612	-2.82083	0.0475274
HLA-DRB4	ILMN_1752592	-1.49079	-2.81042	2.15364e-05
S100A12	ILMN_1748915	-1.48514	-2.79944	0.0102641
RTN1	ILMN_1756928	-1.46603	-2.76262	0.0418891
KLRG1	ILMN_1658399	-1.45902	-2.74921	0.0124136
CCL3L3	ILMN_2105573	-1.45671	-2.74481	0.0102039
SPI1	ILMN_2392043	-1.4524	-2.73662	0.00114014
HLA-DRB6	ILMN_2066060	-1.45109	-2.73415	7.84936e-05
TYMP	ILMN_3297126	-1.44309	-2.71903	0.00766629
CFD	ILMN_1777190	-1.41827	-2.67265	0.000125985
LILRA5	ILMN_2266595	-1.41262	-2.6622	0.0282963
LILRB3	ILMN_1784884	-1.40691	-2.6517	0.0143958
LOC642178	ILMN_1681411	-1.40473	-2.64768	0.0248364
CSF3R	ILMN_2371280	-1.4028	-2.64414	0.00766629
GNLY	ILMN_1708779	-1.40073	-2.64035	0.0282197
VCAN	ILMN_1687301	-1.39848	-2.63624	2.44047e-05
MS4A6A	ILMN_1721035	-1.39562	-2.63102	3.9451e-05
CD86	ILMN_1714602	-1.39259	-2.6255	0.0440096
ZNF467	ILMN_1779015	-1.38044	-2.60348	0.00431926
HLA-DRA	ILMN_2157441	-1.37955	-2.60188	5.44226e-06
RAB31	ILMN_1660691	-1.35429	-2.55671	0.000255516
LOC730415	ILMN_3228688	-1.34695	-2.54373	2.42558e-05
CPVL	ILMN_2400759	-1.34589	-2.54187	0.000118243
SERPINA1	ILMN_2404154	-1.33388	-2.52079	0.000104134
IFI30	ILMN_1807277	-1.33021	-2.5144	0.00117107
LOC730278	ILMN_3241234	-1.31688	-2.49127	0.0332794
FGR	ILMN_2368318	-1.31514	-2.48826	0.000293889
PLEK	ILMN_1795762	-1.30932	-2.47825	0.00131224
HLA-DRB1	ILMN_1715169	-1.30817	-2.47627	0.00475697
GZMA	ILMN_1779324	-1.2901	-2.44545	0.000237737
HLA-DRB6	ILMN_2066066	-1.28884	-2.44331	7.84936e-05
BASP1	ILMN_1651826	-1.28487	-2.43661	0.00121836
LTBR	ILMN_1667476	-1.26714	-2.40684	0.0339513
CD68	ILMN_1714861	-1.26167	-2.39773	0.000625879
LGALS2	ILMN_1687306	-1.25893	-2.39318	0.0339513
GRN	ILMN_1724250	-1.2582	-2.39198	0.00198266
HLA-DRB3	ILMN_1717261	-1.24938	-2.37739	0.00145403
FGR	ILMN_1795158	-1.24819	-2.37544	0.000809538
HLA-DRA	ILMN_1689655	-1.24806	-2.37522	6.34316e-05
SERPINA1	ILMN_2338452	-1.2436	-2.36789	9.57949e-05
SLC7A7	ILMN_1810275	-1.24194	-2.36517	0.0104058
DEM1	ILMN_1783996	-1.23471	-2.35334	0.0345457
AIF1	ILMN_1703538	-1.22896	-2.34398	0.00786744
FLJ22662	ILMN_1707286	-1.21224	-2.31697	0.000139065
NKG7	ILMN_1682993	-1.21212	-2.31678	0.00361808
CST3	ILMN_1800354	-1.21067	-2.31445	5.44226e-06
KIAA1949	ILMN_1732967	-1.2099	-2.31322	0.0450958
DPYSL2	ILMN_1672503	-1.19924	-2.29618	0.0283795
FCER1G	ILMN_2123743	-1.19005	-2.28161	0.000753178
CD14	ILMN_2396444	-1.14265	-2.20786	0.00086277
ALDH2	ILMN_1793859	-1.11453	-2.16525	0.0038305
CTSS	ILMN_1743032	-1.11226	-2.16184	0.0346805
IFNG	ILMN_2207291	-1.10483	-2.15073	0.000627836
FCN1	ILMN_1668063	-1.08562	-2.12229	0.00016796
PECAM1	ILMN_1689518	-1.08138	-2.11606	0.0492859
CD14	ILMN_1740015	-1.06971	-2.09902	0.00667742
AP1S2	ILMN_1766411	-1.04142	-2.05825	0.0492859
TNFSF13B	ILMN_1758418	-1.0175	-2.02441	0.0122214
HLA-DPA1	ILMN_1772218	-1.01663	-2.02319	0.015322
CXXC5	ILMN_1745256	-0.974799	-1.96537	0.0479468
S100A9	ILMN_1750974	-0.956801	-1.941	0.00050735
TYROBP	ILMN_1778977	-0.930907	-1.90647	0.00657762
HLA-DMB	ILMN_1761733	-0.918132	-1.88967	0.0244001
HLA-DMA	ILMN_1695311	-0.915257	-1.8859	0.0286254
LYN	ILMN_1781155	-0.899759	-1.86575	0.0185152
CTSZ	ILMN_1666269	-0.871613	-1.82971	0.0180301
S100A8	ILMN_1729801	-0.853739	-1.80718	0.0248364
PSAP	ILMN_1749109	-0.718976	-1.64601	0.0249951
PSAP	ILMN_2355559	-0.64677	-1.56566	0.0237435
ECGF1	ILMN_2109708	-0.637885	-1.55605	0.00944439
PSME4	ILMN_1763540	0.586441	1.50154	0.0249951
SFRS18	ILMN_3224934	0.614534	1.53106	0.0435518
GARNL4	ILMN_2041236	0.650054	1.56923	0.0190821
SEC24C	ILMN_1676600	0.714035	1.64039	0.0273047
C14ORF138	ILMN_2394193	0.764863	1.69921	0.047428
TRABD	ILMN_1755737	0.766878	1.70158	0.0268335
STAT4	ILMN_1785202	0.795114	1.73521	0.0038305
RABGGTB	ILMN_1790354	0.797103	1.73761	0.0467711
ULK1	ILMN_1705144	0.810279	1.75355	0.0203545
KIAA0913	ILMN_1669433	0.812365	1.75609	0.0345457
CLK1	ILMN_1679727	0.812765	1.75657	0.00520443
EML4	ILMN_1718297	0.814637	1.75886	0.0101262
MTCH1	ILMN_1703006	0.823526	1.76972	0.00189802
RARS	ILMN_1751378	0.871506	1.82957	0.0284427
NOP58	ILMN_1748476	0.879762	1.84007	0.0133122
ULK1	ILMN_1735052	0.923313	1.89647	0.00327429
DHX15	ILMN_2168449	0.930265	1.90562	0.0003169
RP5-1022P6.2	ILMN_1701111	0.945546	1.92592	0.00818764
NFKBIZ	ILMN_1719695	0.950553	1.93261	0.0492859
FNBP4	ILMN_2108938	0.954189	1.93749	0.0273047
EFR3A	ILMN_1664776	0.957881	1.94246	0.0284427
UBXN4	ILMN_1781097	0.967048	1.95484	0.018195
NOL11	ILMN_1688971	0.970059	1.95892	0.00793369
POLR3E	ILMN_3241257	0.98584	1.98047	0.0260535
CLK1	ILMN_1689400	0.995456	1.99371	3.95453e-06
CSE1L	ILMN_1706238	0.999666	1.99954	0.0475274
USP24	ILMN_1684594	1.00119	2.00165	0.0103371
CSNK1D	ILMN_2286870	1.00179	2.00248	0.0124508
CSE1L	ILMN_1665797	1.04075	2.0573	0.0492859
RASGRP2	ILMN_2375319	1.04397	2.06189	0.0203545
CDK5RAP1	ILMN_1711023	1.05074	2.0716	0.0216812
DOCK10	ILMN_1702301	1.06132	2.08684	0.00144046
LOC728888	ILMN_1768311	1.0725	2.10308	0.00464933
LOC729978	ILMN_3304111	1.07334	2.1043	7.84936e-05
DHX15	ILMN_1754839	1.08214	2.11717	0.00101666
RASGRP2	ILMN_1794594	1.08939	2.12784	0.0283349
ANGEL2	ILMN_1736340	1.08961	2.12817	0.0214467
SNRNP70	ILMN_3248113	1.10233	2.14701	0.00477919
DDX39	ILMN_1747303	1.1052	2.15128	3.72431e-06
LOC23117	ILMN_1656868	1.10753	2.15477	0.000444292
ATG2A	ILMN_1756006	1.11102	2.15999	0.000951306
RBM5	ILMN_1786893	1.11212	2.16162	0.0180301
PIK3C2A	ILMN_3251440	1.12068	2.1745	0.0435466
NUP205	ILMN_1673962	1.13307	2.19325	0.015554
ZNF451	ILMN_1706734	1.14391	2.20979	0.0454896
ILF3	ILMN_1698463	1.14521	2.21178	0.0165755
C13ORF15	ILMN_1658494	1.15079	2.22036	9.25932e-06
CCNL1	ILMN_2094776	1.15796	2.23142	0.000423197
SPG7	ILMN_1754529	1.16281	2.23894	0.000874319
FASN	ILMN_1784871	1.17122	2.25202	0.000951306
LOC440353	ILMN_3243664	1.17523	2.25829	0.000105299
HS.193767	ILMN_1903914	1.17836	2.26319	0.0144843
PHF1	ILMN_1746968	1.18898	2.27992	0.0388398
LOC613037	ILMN_2070052	1.20765	2.30961	0.00110684
LOC728014	ILMN_1812721	1.24564	2.37125	0.0240584
ZBED5	ILMN_2093500	1.24785	2.37487	0.043936
IFRD1	ILMN_1667561	1.25003	2.37846	0.0041925
EDC4	ILMN_1665212	1.25523	2.38705	0.00475697
LRP5L	ILMN_1718633	1.25981	2.39464	0.0141685
NARG1L	ILMN_1801109	1.27209	2.41511	0.010539
CHD1	ILMN_1654583	1.27301	2.41666	9.25932e-06
LOC440348	ILMN_2147105	1.27795	2.42495	0.00102819
SREBF1	ILMN_1663035	1.27847	2.42581	0.0313917
C19ORF6	ILMN_1703288	1.28105	2.43015	0.000159968
OGT	ILMN_1697639	1.28669	2.43967	0.000745476
DHX36	ILMN_2100000	1.29053	2.44618	0.0133192
PPWD1	ILMN_2223380	1.30283	2.46713	0.0269156
CDK5RAP3	ILMN_3307950	1.31673	2.49101	0.0244001
DNAH1	ILMN_1685052	1.3352	2.5231	0.0273047
N-PAC	ILMN_1703153	1.33644	2.52527	0.0216812
FYN	ILMN_2249920	1.35239	2.55335	7.84936e-05
DUS1L	ILMN_1653342	1.35326	2.55488	0.0313917
PTBP2	ILMN_1707240	1.35637	2.5604	0.0339513
CORO7	ILMN_1795949	1.3601	2.56703	0.00251044
PRPF3	ILMN_1715392	1.37561	2.59478	0.00431926
PLA2G4B	ILMN_1697629	1.39586	2.63146	0.00194222
CDK5RAP3	ILMN_2383489	1.40545	2.649	0.0104058
CDK5RAP3	ILMN_1812557	1.42401	2.6833	0.00603286
TAF1C	ILMN_1671839	1.43275	2.69961	0.000114629
NBL1	ILMN_1789599	1.43452	2.70293	0.0178841
DDX56	ILMN_1679405	1.44077	2.71466	0.00361808
HS.535028	ILMN_1886493	1.44694	2.7263	0.00635916
DENND4A	ILMN_2041161	1.45494	2.74144	0.0456428
CTGLF3	ILMN_2209578	1.45528	2.74209	0.000801539
C20ORF7	ILMN_1813344	1.46661	2.76371	0.000423197
C1ORF63	ILMN_1749915	1.46762	2.76565	0.00704754
SFRS14	ILMN_1711270	1.47752	2.78469	5.44226e-06
TPM2	ILMN_1789196	1.48344	2.79614	0.0185152
POLR1C	ILMN_1767219	1.49841	2.8253	0.0382349
CLK2	ILMN_2362911	1.5019	2.83215	0.044694
MAPK8IP3	ILMN_1811574	1.52162	2.87113	0.000290607
SFRS12	ILMN_2373266	1.52981	2.88747	0.000686456
DHX30	ILMN_1795218	1.53755	2.90302	0.00157886
NUP160	ILMN_1652989	1.54684	2.92176	0.00539971
LOC644931	ILMN_1731922	1.54722	2.92253	0.00274087
LOC100132247	ILMN_3246766	1.55016	2.9285	1.07875e-05
LOC100129882	ILMN_3268697	1.55928	2.94707	0.00121836
TTLL3	ILMN_1682818	1.55958	2.94767	0.00406588
IL11RA	ILMN_1664912	1.57621	2.98186	0.00243203
POLR1C	ILMN_1746686	1.57794	2.98542	0.00878116
SFRS12	ILMN_1720088	1.57958	2.98883	0.00144046
LOC613037	ILMN_1696843	1.5928	3.01635	1.91641e-05
AGAP8	ILMN_3242883	1.61224	3.05727	0.015322
TNFRSF25	ILMN_1765109	1.621	3.07589	1.66082e-07
SNORA67	ILMN_3247018	1.62151	3.07698	0.000148384
TUBGCP6	ILMN_1766803	1.63762	3.11152	0.0061026
MCOLN2	ILMN_1660462	1.65965	3.1594	3.62022e-07
ATP2A2	ILMN_1687375	1.66545	3.17212	0.0038305
WDR55	ILMN_1678957	1.67735	3.1984	0.00766629
SFRS11	ILMN_1657790	1.67955	3.20327	0.00275267
TRMT11	ILMN_1805481	1.70201	3.25354	0.0103431
C19ORF6	ILMN_2326282	1.73446	3.32755	0.00290627
DHX30	ILMN_2403555	1.74872	3.36061	0.0439207
FLJ44342	ILMN_3265237	1.77651	3.42597	0.0339513
CCDC45	ILMN_1686135	1.78015	3.43462	2.15364e-05
LOC400304	ILMN_1748374	1.78588	3.44828	0.00635916
KIAA1641	ILMN_1699521	1.80603	3.49678	0.0110398
PABPC1L	ILMN_3303612	1.81629	3.52175	0.0479507
SNORA33	ILMN_2096747	1.84551	3.59381	0.0258692
NUP155	ILMN_1768293	1.88086	3.68296	0.0180301
WDR75	ILMN_1801869	1.8889	3.70353	4.80762e-06
KNTC1	ILMN_1732516	1.88985	3.70597	0.0122653
TMEM41B	ILMN_1678004	1.89416	3.71705	0.00194222
NBL1	ILMN_2405009	1.8977	3.72618	0.0180301
TBRG4	ILMN_1783728	1.89872	3.72883	0.0013931
SNORA70	ILMN_1730773	1.90914	3.75586	0.00236573
ABCF3	ILMN_1810085	1.92988	3.81024	0.00793369
SFRS14	ILMN_1772487	1.9331	3.81875	0.0137652
GRASP	ILMN_1705210	1.93601	3.82645	7.84936e-05
MIAT	ILMN_1864900	1.94145	3.84091	9.18117e-06
SNORA57	ILMN_3235404	1.9454	3.85145	0.0103371
DNHD1	ILMN_1810267	1.9666	3.90846	0.0474741
EIF2B5	ILMN_1688534	1.96712	3.90986	0.00797439
2020-09-01	ILMN_1671854	1.99576	3.98827	0.000360491
SNORD14A	ILMN_1799381	2.00046	4.00128	0.00431926
CLK2	ILMN_1787109	2.00727	4.02022	0.0239665
C20ORF7	ILMN_2350607	2.01038	4.02889	0.00766629
SNORD104	ILMN_3248218	2.01712	4.04774	0.0283296
MOV10	ILMN_1725700	2.02068	4.05775	0.0178918
MAN2C1	ILMN_2111739	2.03208	4.08994	0.000283999
BTAF1	ILMN_1676842	2.0343	4.09624	8.4397e-07
SNORA61	ILMN_3245458	2.05559	4.15714	0.000429782
WRN	ILMN_1679881	2.06572	4.18643	0.000359763
PARP15	ILMN_1776778	2.07271	4.20675	0.0038305
GOLGA8B	ILMN_2103547	2.07961	4.22692	1.25424e-10
HDAC6	ILMN_1798546	2.0895	4.256	0.0180301
HS.22689	ILMN_1898453	2.09432	4.27024	0.0137652
THOC1	ILMN_1802157	2.09913	4.28451	0.000126307
TUBGCP5	ILMN_1803045	2.11271	4.32503	0.0269584
C16ORF56	ILMN_1777129	2.11498	4.33185	0.0284427
FAM73B	ILMN_1701940	2.11794	4.34072	0.000139065
ACAD11	ILMN_1761058	2.16072	4.47137	0.00280254
SFI1	ILMN_1763887	2.16761	4.49278	0.0223369
SNORD36A	ILMN_2135175	2.17252	4.50809	0.000874319
HNRNPA2B1	ILMN_3273854	2.17941	4.52969	0.015322
DDX39	ILMN_1758687	2.20049	4.59635	1.68188e-05
MED23	ILMN_1690999	2.21688	4.64886	0.00338911
ABCB1	ILMN_2094875	2.25073	4.75923	0.00475697
C6ORF70	ILMN_1657064	2.25259	4.76539	0.00145403
CPT1B	ILMN_1791754	2.25272	4.76582	0.000419507
ANO9	ILMN_1798679	2.25449	4.77165	0.010971
FLJ21865	ILMN_1815366	2.25743	4.7814	0.0479467
HS.543887	ILMN_1819384	2.2577	4.78229	0.021306
MEGF6	ILMN_3241441	2.32538	5.01196	0.00793369
CENPT	ILMN_3238375	2.34121	5.06727	0.0432208
NKTR	ILMN_1721621	2.3501	5.09859	0
CCDC84	ILMN_1709227	2.35392	5.11212	0.000110432
FXYD2	ILMN_1715301	2.36336	5.14569	0.0191499
BACH2	ILMN_2058468	2.37497	5.18725	0.00513556
RNY4	ILMN_3241021	2.39341	5.25397	0.0263787
LOC285176	ILMN_1694327	2.48304	5.59075	0.00793369
SFRS16	ILMN_2146566	2.48646	5.60403	0.000139065
LUC7L	ILMN_1765371	2.50252	5.66676	0.00919658
NKTR	ILMN_2330994	2.56649	5.92365	0.000325218
PAN2	ILMN_1658373	2.57527	5.95983	0.000485607
SNORD36C	ILMN_2160160	2.58146	5.98544	3.90921e-07
C1ORF63	ILMN_1760556	2.59841	6.0562	0.00315527
CSE1L	ILMN_1762275	2.60853	6.0988	0.00193118
CACNA1I	ILMN_2300664	2.61158	6.11175	9.44937e-06
DLL1	ILMN_1743373	2.64553	6.25726	0.00261998
WDR19	ILMN_1655117	2.67622	6.39179	0.000927609
RGPD1	ILMN_2116827	2.70802	6.53423	0.000485607
OVGP1	ILMN_1734542	2.71133	6.54926	0.00224639
SNORD35A	ILMN_1667609	2.74897	6.72236	0.0227718
LOC100134144	ILMN_3248649	2.77799	6.85894	0.00192857
PDE9A	ILMN_2306540	2.98691	7.92772	0.014448
SNORD35B	ILMN_1694367	3.05953	8.33701	5.55947e-07
NT5E	ILMN_1697220	4.50349	22.6822	2.43703e-09
