# Supplementary material for: CD73+ CD127high Long-Term Memory CD4 T Cells Are Highly Proliferative in Response to Recall Antigens and Are Early Targets in HIV-1 Infection
Source: Int J Mol Sci. 2021 Jan 18;22(2):912. doi: 10.3390/ijms22020912 (PMC7831934; doi:10.3390/ijms22020912)
Supplement: Supplementary file 1 [file ijms-22-00912-s001.zip › ijms-1009852-suppl 2.0/Supplementary Table S2 LPE DEG CD4 CD73 vs CD4 CD73- FC1.5 FDR0.05 TABLE ARTICLE.xlsx]

## Sheet: LPE DEG CD4+CD73+ vs CD4+ CD73-
TargetID	Probe_Id	fold change	FDR
NT5E	ILMN_1697220	34.4835	0
ADAM23	ILMN_2060086	11.7643	1.34613e-05
NKTR	ILMN_2330994	10.0001	2.49763e-09
BTAF1	ILMN_1676842	9.56071	3.14204e-08
CCR9	ILMN_2337386	9.11666	0.00742337
ABCB1	ILMN_2094875	8.87817	0.00781406
SNORD35B	ILMN_1694367	8.59098	8.27613e-08
SNORD36C	ILMN_2160160	8.25904	4.37939e-10
HNRNPA2B1	ILMN_3273854	8.03237	2.35651e-06
ATHL1	ILMN_1794707	7.92817	5.35108e-06
MCOLN2	ILMN_1660462	7.76414	2.12167e-07
SNORA70	ILMN_1730773	7.63913	5.12555e-06
COLQ	ILMN_2329114	7.44809	7.57769e-05
C1ORF63	ILMN_1760556	7.3031	6.85604e-05
THOC1	ILMN_1802157	7.30103	3.96834e-05
CCR9	ILMN_1664316	7.2896	0.000553054
SFRS12	ILMN_1720088	7.27371	8.13813e-05
LOC649917	ILMN_3205424	7.22534	0.00052907
DDX39	ILMN_1758687	7.12668	2.5489e-07
ZNF462	ILMN_1686679	7.05573	0.00891418
CCDC84	ILMN_1709227	7.02127	1.31889e-05
LOC285176	ILMN_1694327	6.82146	0.00029278
NKTR	ILMN_1721621	6.60101	0
SNORD14A	ILMN_1799381	6.47042	4.59368e-05
ABCB1	ILMN_1812070	6.18872	0.000648538
AGAP8	ILMN_3242883	6.11885	4.41797e-05
LRP5L	ILMN_1718633	6.02764	1.79993e-05
WRN	ILMN_1679881	6.0214	2.35651e-06
SYTL2	ILMN_2336609	6.02075	1.73927e-05
TPM2	ILMN_1789196	5.98405	0.0179385
RNY4	ILMN_3241021	5.93607	0.00891629
SNORD21	ILMN_1774973	5.78067	4.59368e-05
COLQ	ILMN_1695991	5.70797	0.00655203
SCYL1BP1	ILMN_1761911	5.51397	0.000158365
OVGP1	ILMN_1734542	5.48947	0.00016866
LOC202134	ILMN_1798557	5.48351	0.000120235
HS.535028	ILMN_1886493	5.44814	6.38116e-06
LOC400304	ILMN_1748374	5.4079	1.37316e-05
LOC100129905	ILMN_3263864	5.32793	0.0134503
IFRD1	ILMN_1667561	5.31863	0.000341059
UBE2A	ILMN_1681603	5.29453	0.0023474
CXORF57	ILMN_1703279	5.20115	0.00532693
SNORA67	ILMN_3247018	5.12827	2.1918e-08
TRMT11	ILMN_1805481	5.10751	0.000636475
ZDHHC11	ILMN_1694514	5.09748	0.000215575
PARP15	ILMN_1776778	5.01363	0.00526057
GOLGA8B	ILMN_2103547	4.94527	0
MCOLN3	ILMN_2046611	4.92826	0.0347397
SNORA61	ILMN_3245458	4.91215	0.00948987
FAM73B	ILMN_1701940	4.88583	0.00486779
SFRS16	ILMN_2146566	4.8855	0.00135634
C1ORF63	ILMN_1749915	4.7431	1.1708e-05
MED23	ILMN_1690999	4.73239	0.00507034
AGPAT4	ILMN_1730504	4.65789	0.0413304
TTLL3	ILMN_1682818	4.63867	0.0433643
SNORA33	ILMN_2096747	4.57224	4.41797e-05
ZNF509	ILMN_2103388	4.47612	0.00601976
MAN2A2	ILMN_1815148	4.42437	0.0267791
IL18RAP	ILMN_1721762	4.39951	0.000714737
ACAD11	ILMN_1761058	4.39236	0.00373548
SFRS14	ILMN_1772487	4.34702	0.00123283
WDR55	ILMN_1678957	4.31151	0.00320787
NBL1	ILMN_2405009	4.2642	0.000436473
DNAH1	ILMN_1685052	4.24837	0.00952311
TDRD7	ILMN_1705241	4.2164	0.0431211
UHRF2	ILMN_1691444	4.21018	0.00565513
SFRS11	ILMN_1657790	4.19699	0.0145007
AMY2A	ILMN_1801303	4.18047	0.0242311
SNORA45	ILMN_3238078	4.1758	0.0287406
POLR1C	ILMN_1746686	4.14342	2.35651e-06
KIAA1641	ILMN_1699521	4.12688	0.000514855
ZNF212	ILMN_1684964	4.10841	0.0379227
CSAD	ILMN_2119692	4.1032	0.00779307
C16ORF56	ILMN_1777129	4.10131	0.0287406
SLC4A7	ILMN_1808354	4.0877	0.0176205
SFRS12	ILMN_2373266	4.08382	1.73753e-05
SNORD31	ILMN_2072391	4.07685	0.033806
MAN2C1	ILMN_2111739	3.9854	0.0431211
ZNF700	ILMN_1807234	3.97909	0.00815182
IL11RA	ILMN_1720024	3.95219	0.0163192
CSE1L	ILMN_1762275	3.94256	0.0339934
CCNL1	ILMN_1683129	3.87098	9.06608e-08
SFRS14	ILMN_1711270	3.8442	0.000116886
FLJ44342	ILMN_3265237	3.84011	0.0484856
EIF2AK3	ILMN_1724984	3.83073	0.00935744
C20ORF7	ILMN_2350607	3.81061	0.00399134
WDR19	ILMN_1655117	3.80645	0.0449855
PAN2	ILMN_1658373	3.80601	0.00675035
WDR75	ILMN_1801869	3.74455	1.46288e-06
CCDC45	ILMN_1686135	3.73795	1.33678e-05
LONRF1	ILMN_1705953	3.72164	0.00291141
LOC645381	ILMN_3201937	3.69237	0.02315
SMAD7	ILMN_2203896	3.64832	0.000331926
AMT	ILMN_1665331	3.62855	0.0483196
TSPYL2	ILMN_2347298	3.60036	0.0150587
PABPC1L	ILMN_3303612	3.59258	0.0483196
SNORD36A	ILMN_2135175	3.58942	0.00742337
C3ORF59	ILMN_1700967	3.525	0.0449855
MED23	ILMN_1674506	3.51684	0.000603006
NUP155	ILMN_1768293	3.48427	0.000689553
HERC4	ILMN_1678922	3.48023	0.0390682
PIK3C2A	ILMN_3251440	3.45201	0.00538806
BRD1	ILMN_1730019	3.43233	0.00110884
CSNK1D	ILMN_2286870	3.42458	0.00396771
CTGLF3	ILMN_2209578	3.42056	0.000197469
PLA2G4B	ILMN_1697629	3.41402	9.31127e-05
DENND4A	ILMN_2041161	3.38774	0.0299708
NOL8	ILMN_2062370	3.38343	0.0478297
SMAD7	ILMN_2203891	3.35208	2.35651e-06
NBPF14	ILMN_2204664	3.34585	0.0182426
KNTC1	ILMN_1732516	3.29291	0.0167142
LOC727762	ILMN_1668027	3.28664	0.0218698
RINT1	ILMN_1784584	3.26659	0.00488331
GOLGB1	ILMN_1747935	3.22729	0.0423531
C6ORF70	ILMN_1657064	3.21969	0.00731061
FYN	ILMN_2249920	3.20102	1.929e-06
AHCTF1	ILMN_1747504	3.15818	0.0174711
MYBL1	ILMN_3241046	3.11447	0.00112305
NUP160	ILMN_1652989	3.11101	0.00123283
MAPK8IP3	ILMN_1811574	3.10895	0.00034031
GRASP	ILMN_1705210	3.10521	0.000407466
DHX30	ILMN_2403555	3.07037	0.0287406
AUTS2	ILMN_1749081	3.06578	0.000603006
RHBDF2	ILMN_1691717	3.06425	0.00167621
PRPF3	ILMN_1715392	3.03211	0.00623973
C20ORF7	ILMN_1813344	3.0255	0.00051527
CHD1	ILMN_1654583	3.02026	2.5489e-07
DHX36	ILMN_1738272	2.93708	0.00269619
PILRB	ILMN_1768754	2.9366	0.00276358
CCNL1	ILMN_2094776	2.91977	1.5085e-10
CLK4	ILMN_1695853	2.90769	0.0286558
C3ORF39	ILMN_1792415	2.90495	0.00948987
STAT4	ILMN_1785202	2.8472	5.81227e-06
ATG2A	ILMN_1756006	2.84121	1.33678e-05
TAF1C	ILMN_1671839	2.83627	0.00168439
DDX56	ILMN_1679405	2.83475	0.00409295
ANGEL2	ILMN_1736340	2.8047	0.000394857
LOC644931	ILMN_1731922	2.78734	0.000176147
SENP7	ILMN_2382354	2.78613	0.00952311
TBRG4	ILMN_1783728	2.77511	0.01089
GARNL4	ILMN_2041236	2.77049	0.00842392
PRMT3	ILMN_1662964	2.76487	0.0183304
EDC4	ILMN_1665212	2.75893	0.00182924
NIPBL	ILMN_1690136	2.74565	0.0364677
TNFRSF4	ILMN_2112256	2.72805	0.00399134
UBR5	ILMN_1741253	2.72533	0.00356941
SFRS13A	ILMN_1677162	2.70309	0.00581135
DHX30	ILMN_1795218	2.69248	0.00435992
GADD45G	ILMN_1651498	2.6844	0.0179385
SREBF1	ILMN_1663035	2.66933	0.0404558
RBM5	ILMN_1786893	2.65955	1.6321e-05
IARS	ILMN_1733956	2.65928	0.0174467
MAP3K4	ILMN_1678087	2.65909	0.0113151
LOC440348	ILMN_2147105	2.6399	0.00356941
SPG11	ILMN_1665049	2.63593	0.017076
KIAA0556	ILMN_1753426	2.62864	0.0340116
LOC100132247	ILMN_3246766	2.62432	2.92459e-05
C2ORF56	ILMN_1722186	2.62345	0.0418731
TNFRSF25	ILMN_1765109	2.59121	5.42879e-05
TSPYL2	ILMN_1657554	2.58307	0.0240949
NBL1	ILMN_1789599	2.5822	0.00293804
TMEM41B	ILMN_1678004	2.56565	0.0267791
LOC613037	ILMN_1696843	2.5571	0.000341059
SVIL	ILMN_1671404	2.55223	0.0052407
IGFBP3	ILMN_2396875	2.54877	0.0357418
SACM1L	ILMN_1765019	2.54246	0.0109151
DHX36	ILMN_2100000	2.54114	0.0160429
C19ORF6	ILMN_2326282	2.53846	0.00409295
ARNTL	ILMN_2405305	2.537	0.00169332
IGFBP3	ILMN_1746085	2.52359	0.0141169
ZCCHC11	ILMN_1655137	2.52233	0.00177813
PDE4D	ILMN_1791483	2.52057	0.0123071
BHLHB2	ILMN_1768534	2.50819	0.000159173
HOPX	ILMN_2316236	2.49435	9.35448e-05
KIAA0528	ILMN_1682572	2.44847	0.0235416
LONP1	ILMN_1766125	2.43655	0.0276464
ZCCHC8	ILMN_1792092	2.42172	0.0410259
ARHGEF7	ILMN_1796912	2.40786	0.0135081
HERC1	ILMN_1786211	2.40286	0.00197944
OGT	ILMN_1697639	2.38797	0.00123283
RBM25	ILMN_1768117	2.38281	0.00526057
CLK1	ILMN_1679727	2.3771	2.53931e-09
SPG7	ILMN_1754529	2.36097	0.00932498
IL11RA	ILMN_1664912	2.3585	0.00052907
CLK1	ILMN_1689400	2.35308	1.09978e-06
HECTD1	ILMN_1706094	2.34897	0.000209175
LOC728888	ILMN_1768311	2.30505	0.00421064
ZNF451	ILMN_1706734	2.27515	0.0171555
CSNK1D	ILMN_1720708	2.26779	0.00461351
ULK1	ILMN_1735052	2.25601	0.0451473
EFR3A	ILMN_1664776	2.25584	0.00908288
LOC613037	ILMN_2070052	2.25178	0.000482663
ZMYM2	ILMN_1661636	2.25167	0.0139109
LOC100130550	ILMN_3267670	2.25085	0.034948
SYTL3	ILMN_1720623	2.24804	0.02315
NUP205	ILMN_1673962	2.24439	0.0496087
ID2	ILMN_2086095	2.23172	0.00551683
DDX39	ILMN_1747303	2.19171	7.57769e-05
PSME4	ILMN_1763540	2.18709	0.000820552
C13ORF15	ILMN_1658494	2.16375	1.34613e-05
EML4	ILMN_1718297	2.15261	0.00112305
LOC440353	ILMN_3243664	2.15015	0.000930569
BTBD11	ILMN_1705066	2.14727	0.0146898
RAPGEF2	ILMN_3247261	2.1467	0.0173614
RRAGD	ILMN_1699772	2.13902	0.0339934
POLR3E	ILMN_3241257	2.13461	0.0286558
LOC440354	ILMN_1782377	2.131	0.0383987
KIAA0913	ILMN_1669433	2.12431	0.0357418
ID2	ILMN_1793990	2.11409	0.0126063
LOC729978	ILMN_3304111	2.11052	0.00127395
LOC23117	ILMN_1656868	2.10708	0.00140222
SLC38A2	ILMN_1651799	2.10432	0.00214067
CSE1L	ILMN_1706238	2.10419	0.00222794
DYNC1LI2	ILMN_1783448	2.08893	0.0483196
NOL8	ILMN_1689747	2.06549	0.0423632
PISD	ILMN_1793934	2.06225	0.02315
DHX15	ILMN_1754839	2.05762	0.000558764
FNBP4	ILMN_2108938	2.0553	0.00603324
KLF4	ILMN_2137789	2.04766	8.90579e-05
CORO7	ILMN_1795949	2.04708	0.00878247
KLF4	ILMN_1779857	2.04063	0.0484856
CACNA1I	ILMN_2300664	2.04013	0.0445499
ATG16L1	ILMN_1725707	2.03099	0.0182426
RARS	ILMN_1751378	2.02061	0.0272556
RABGGTB	ILMN_1790354	1.99979	0.00356941
IER5	ILMN_1721833	1.99927	0.0451473
DDX55	ILMN_1797425	1.97512	0.0497449
NUP153	ILMN_1705907	1.96768	0.0191505
GNL3	ILMN_1806106	1.95482	0.0370143
MTCH1	ILMN_1703006	1.95149	0.00489656
NBPF3	ILMN_2265995	1.94352	0.0426207
RB1CC1	ILMN_1736796	1.94163	0.033806
RASGRP2	ILMN_2375319	1.92717	0.0377278
RASGRP2	ILMN_1794594	1.91893	0.0393625
NELL2	ILMN_1725417	1.90573	0.0162728
TNFAIP3	ILMN_1702691	1.90172	0.00370742
JMJD1C	ILMN_1764970	1.87929	0.0423531
UBXN4	ILMN_1781097	1.86539	0.0279997
NSUN2	ILMN_1680129	1.85449	0.0426207
STK38	ILMN_2152581	1.83886	0.0179385
HERC5	ILMN_1729749	1.83866	0.017076
USP36	ILMN_1697227	1.82588	0.0477018
SLC20A1	ILMN_1672662	1.77613	0.0328926
CDKN1A	ILMN_1784602	1.76805	0.0346541
IDS	ILMN_1815445	1.76148	0.0202171
AP4B1	ILMN_1669377	1.76036	0.018275
LOC200030	ILMN_2177090	1.74576	0.0320528
NOP58	ILMN_1748476	1.73742	0.0136445
EXOSC10	ILMN_1670796	1.73555	0.0471447
PHIP	ILMN_1788689	1.72379	0.0267791
CWF19L1	ILMN_1651886	1.72111	0.0126041
LTV1	ILMN_1805658	1.7161	0.0320528
DOCK10	ILMN_1702301	1.69861	0.0135081
NR4A2	ILMN_1782305	1.69852	0.0469322
RANGAP1	ILMN_1662198	1.6867	0.039959
HS.143018	ILMN_1824362	1.6515	0.0449508
DHX15	ILMN_2168449	1.63993	0.0179385
NECAP1	ILMN_1726359	1.62307	0.0496087
HNRNPH1	ILMN_3246409	1.61117	0.0433643
CHMP2A	ILMN_1671893	-1.70638	0.0472537
TYROBP	ILMN_1778977	-1.73979	0.0118936
LOC653156	ILMN_3278157	-1.85385	0.0285036
LOC100008589	ILMN_3251587	-1.87626	0.00335933
HLA-DMB	ILMN_1761733	-1.88804	0.033806
GZMK	ILMN_1710734	-1.91924	0.0325001
CD14	ILMN_2396444	-1.9516	0.0181621
HLA-DRB1	ILMN_1715169	-1.9707	0.0247978
FCN1	ILMN_1668063	-1.97139	0.00782973
CD14	ILMN_1740015	-1.97379	0.0339401
LOC441743	ILMN_2110829	-1.97471	0.0358876
HLA-DRA	ILMN_1689655	-1.99324	0.00332154
MGC4677	ILMN_2143795	-1.99641	0.0469322
CST3	ILMN_1800354	-1.99943	0.000973342
SLC7A7	ILMN_1810275	-2.01139	0.011815
HLA-DMA	ILMN_1695311	-2.05009	0.0415393
AIF1	ILMN_1703538	-2.05977	0.0339934
FLJ22662	ILMN_1707286	-2.07134	0.00526057
FCER1G	ILMN_2123743	-2.07888	0.0451473
LILRA5	ILMN_2266595	-2.09755	0.0304137
SERPINA1	ILMN_2338452	-2.10189	0.00526057
TGFBI	ILMN_1663866	-2.11187	0.00891418
KIAA1949	ILMN_1732967	-2.14508	0.0139956
TRIB1	ILMN_1803811	-2.16122	0.0344661
HLA-DRA	ILMN_2157441	-2.16773	0.000122753
CPVL	ILMN_2400759	-2.21807	0.00106899
BASP1	ILMN_1651826	-2.26138	0.0367881
CSF1R	ILMN_1686623	-2.29855	0.0134503
MS4A6A	ILMN_1721035	-2.33538	0.0090919
CD68	ILMN_1714861	-2.33846	4.41797e-05
SERPINA1	ILMN_2404154	-2.3544	0.00167284
LOC730415	ILMN_3228688	-2.43215	6.46566e-05
SPI1	ILMN_2392043	-2.44801	0.0242801
C1ORF162	ILMN_1754894	-2.45273	0.0173614
HLA-DRB6	ILMN_2066066	-2.46396	0.000477553
HLA-DRB4	ILMN_1752592	-2.46879	0.000237966
CTLA4	ILMN_1763487	-2.46935	0.0181621
CPVL	ILMN_1682928	-2.4732	0.0386694
KRT1	ILMN_1735712	-2.50558	0.00991502
SELL	ILMN_1724422	-2.50799	0.00641605
MS4A6A	ILMN_2359800	-2.52657	0.00657532
OAF	ILMN_1668345	-2.5393	0.0438354
ALDH2	ILMN_1793859	-2.66574	0.00779307
LILRB2	ILMN_2312340	-2.74291	0.0451473
SPI1	ILMN_1696463	-2.80402	0.0274254
HLA-DRB6	ILMN_2066060	-2.88256	0.00137517
IFI30	ILMN_1807277	-2.88288	0.0171609
NAPSB	ILMN_2109416	-2.91014	0.026485
SLC11A1	ILMN_1741165	-2.98945	0.0337981
MS4A7	ILMN_2331082	-3.27086	0.0285036
SNORD13	ILMN_1892403	-3.31049	0.0023474
HLA-DQA1	ILMN_1808405	-3.64771	0.0257719
LOC649143	ILMN_1815895	-3.66747	1.60336e-05
LILRA2	ILMN_1716983	-3.81671	0.0133808
NINJ2	ILMN_1731745	-3.84094	0.00123283
RAB32	ILMN_2115434	-3.86792	0.0197305
CD302	ILMN_1716797	-3.97227	0.0370143
LOC650795	ILMN_1790771	-3.99284	0.0274254
CD36	ILMN_1796094	-4.01379	0.00812254
CD86	ILMN_1782560	-4.0222	0.0198796
LASS6	ILMN_1767662	-4.1354	0.00168439
SYK	ILMN_2059549	-4.1389	0.031745
FOLR3	ILMN_1730454	-4.18972	0.0451473
CD33	ILMN_1747622	-4.44753	0.0317115
EOMES	ILMN_1760509	-4.5207	0.0155111
CNN2	ILMN_1708486	-4.76488	0.0182017
E2F2	ILMN_1777233	-4.93936	0.00809771
LOC729402	ILMN_3297130	-5.21533	0.000399584
GZMB	ILMN_2109489	-5.4381	0.00177147
TYMS	ILMN_1806040	-5.47604	0.0331689
IL2RA	ILMN_1683774	-5.48115	0.036568
TIGIT	ILMN_2125017	-5.54986	0.0265472
LOC653737	ILMN_3290035	-5.6385	1.11445e-09
SGPP2	ILMN_1811364	-6.02845	0.000389486
HS.447508	ILMN_1911677	-6.05118	0.00176671
C20ORF100	ILMN_2082209	-6.19717	0.0459191
LOC100131672	ILMN_3279144	-6.30797	3.3854e-05
FHIT	ILMN_1766123	-6.42883	0.00891418
TSHZ2	ILMN_1655611	-6.50601	0.00270359
ICA1	ILMN_1814787	-7.78413	0.0145385
CCR4	ILMN_2086143	-8.05663	0.0242311
CXCR5	ILMN_2337928	-8.4878	0.000116886
FGFBP2	ILMN_1761945	-9.12522	0.00212072
LAIR2	ILMN_1807491	-9.16492	0.000226139
KIAA0101	ILMN_2285996	-9.34929	0.00891418
LAIR2	ILMN_2323933	-9.89542	0.00029278
CDCA7	ILMN_1737184	-10.7915	0.00356941
C6ORF105	ILMN_2078592	-11.1142	8.13813e-05
ANKRD55	ILMN_2341724	-11.2959	1.46288e-06
FLJ11795	ILMN_1798947	-15.3915	3.05713e-05
GZMH	ILMN_1731233	-16.9533	2.35651e-06
